# Supplementary material for: The efficacy of freehand, pilot drilled and fully guided implant surgery in partially edentulous patients: A randomized control trial
Source: PLoS One. 2026 Jan 27;21(1):e0341894. doi: 10.1371/journal.pone.0341894 (PMC12843514; doi:10.1371/journal.pone.0341894)
Supplement: S1 Data — (XLSX) [file pone.0341894.s001.xlsx]

## Sheet: dataset
PatientID	Group	Age	Gender	Jaw	Site	Surgery_duration_min	Intraop_complication	Implant_failure	Time_to_failure_mo	Coronal_dev_mm	Apical_dev_mm	Depth_dev_mm	Angular_dev_deg	Day1_Pain_VAS	Day3_Swelling_cm	ISQ_baseline	ISQ_3mo	ISQ_6mo	ISQ_12mo	Marginal_bone_baseline	Marginal_bone_6mo	Marginal_bone_12mo	Marginal_bone_loss_12mo	Overall_satisfaction	Aesthetic_satisfaction	Failure_YesNo
1	Freehand	59.97	F	Maxilla	Posterior	76	No	No		2.11	2.07	0.88	8.96	6.04	2.94	64.23	71.11	73.36	86.29	0	-1.098	-1.83	1.83	8	7.8	No
2	Freehand	53.62	M	Mandible	Posterior	83	No	No		1.69	2.86	1.34	7.85	5.73	4.22	56.16	73.14	80.86	71.92	0	-1.098	-1.83	1.83	7.5	7.3	No
3	Freehand	61.48	M	Mandible	Posterior	69	No	No		1.38	1.74	1.07	9.71	2.73	3.1	57.61	73.52	80.14	79.6	0	-1.104	-1.84	1.84	7.3	7.1	No
4	Freehand	70.23	M	Maxilla	Anterior	72	No	Yes	9	1.91	1.88	1.25	8.77	5.78	3.4	65.97	77.75	72.96		0				7.1	6.9	Yes
5	Freehand	52.66	F	Maxilla	Anterior	72	No	No		1.36	2.58	1.22	5.71	5.57	3.2	63.68	84.28	73.75	77.02	0	-1.314	-2.19	2.19	6.4	6.2	No
6	Freehand	52.66	F	Maxilla	Anterior	63	No	No		1.98	2.78	1.52	10.11	5.29	3.42	62.26	79.8	83.66	76.64	0	-1.332	-2.22	2.22	6.9	6.7	No
7	Freehand	70.79	F	Mandible	Posterior	77	No	No		1.11	2.03	1.35	9.03	6.37	3.63	63.07	69.87	74.16	72.61	0	-1.512	-2.52	2.52	5.5	5.3	No
8	Freehand	62.67	M	Mandible	Anterior	77	No	No		2.06	4.43	1.37	10.27	5.54	3.29	64.39	67.23	70.48	75.44	0	-1.272	-2.12	2.12	7.1	6.9	No
9	Freehand	50.31	M	Mandible	Anterior	75	No	No		2.28	2.83	1.11	9.52	4.71	3.28	60.84	71.92	76.79	86.8	0	-1.122	-1.87	1.87	6.2	6	No
10	Freehand	60.43	M	Mandible	Anterior	73	No	No		1.41	2.38	1.05	8.16	5.59	3.29	59.89	66.81	80.62	78.15	0	-1.14	-1.9	1.9	6.1	5.9	No
11	Freehand	50.37	M	Maxilla	Anterior	64	No	No		2.96	1.57	1.41	4.77	5.49	4.54	63.78	71.84	79.04	73.7	0	-1.176	-1.96	1.96	7.4	7.2	No
12	Freehand	50.34	F	Mandible	Anterior	72	No	No		1.56	3.04	1.22	5.84	6.07	3.34	59.09	74.13	76.45	81.61	0	-1.188	-1.98	1.98	8.6	8.4	No
13	Freehand	57.42	M	Mandible	Anterior	72	No	No		1.44	2.84	0.98	8.43	6.4	3.3	64.63	73.63	88.12	76.08	0	-1.416	-2.36	2.36	8.1	7.9	No
14	Freehand	35.87	M	Mandible	Posterior	69	No	Yes	5	1.82	2.17	1.84	9.27	3.16	3	56.19	69.29			0				5.6	5.4	Yes
15	Freehand	37.75	F	Maxilla	Anterior	74	No	No		0.79	2.59	1	9.7	3.33	3.32	67.12	68.72	81.66	86.16	0	-1.422	-2.37	2.37	6.2	6	No
16	Freehand	49.38	F	Mandible	Posterior	78	No	No		1.4	2.44	1.35	9.73	5.22	4.34	64.89	69.08	71.35	81.51	0	-1.176	-1.96	1.96	8.1	7.9	No
17	Freehand	44.87	M	Maxilla	Posterior	90	No	No		1.2	2.33	1.06	6.69	5.53	3.39	64.02	69.17	78.83	80.19	0	-1.224	-2.04	2.04	6.2	6	No
18	Freehand	58.14	F	Maxilla	Anterior	76	Perforation	No		2.68	2.7	0.82	9.84	6.03	2.39	66.93	64.07	83.49	88	0	-0.6	-1	1	7	6.8	No
19	Freehand	45.92	F	Maxilla	Posterior	77	No	No		2.86	3.02	0.74	7.03	5.44	3.89	69.66	68.85	73.62	80.6	0	-1.476	-2.46	2.46	7.8	7.6	No
20	Freehand	40.88	M	Mandible	Posterior	74	Perforation	No		2.43	2.15	1.33	9.55	3.72	4.07	67.06	73.87	78.96	89.05	0	-1.302	-2.17	2.17	6.2	6	No
21	Freehand	69.66	F	Mandible	Posterior	60	No	No		1.34	2.47	0.23	5.95	5.54	3.29	55.64	71.16	71.53	72.44	0	-1.5	-2.5	2.5	7.3	7.1	No
22	Freehand	52.74	F	Maxilla	Posterior	75	No	No		1.67	1.88	1.69	5.14	5.83	4.64	57.88	68.23	75.43	87.99	0	-0.33	-0.55	0.55	5.9	5.7	No
23	Freehand	55.68	M	Mandible	Posterior	75	No	No		1.58	2.57	1.63	5.13	5.38	3.62	60.5	69.36	76.74	79.12	0	-1.824	-3.04	3.04	6.6	6.4	No
24	Freehand	40.75	M	Maxilla	Anterior	95	No	No		2.38	2.51	0.91	8.92	4.74	3.08	63.1	78.4	88.49	76.6	0	-1.158	-1.93	1.93	7.5	7.3	No
25	Freehand	49.56	F	Mandible	Anterior	73	No	No		1.9	2.2	1.22	7.23	6.03	3.07	65.07	69.51	80.93	82.54	0	-1.53	-2.55	2.55	5.6	5.4	No
26	Freehand	56.11	M	Mandible	Anterior	77	No	No		1.86	2.83	1.68	5.52	5.27	3.26	60.1	81.89	78.58	77.44	0	-0.888	-1.48	1.48	7.6	7.4	No
27	Freehand	43.49	M	Maxilla	Anterior	75	Bleeding	No		2.87	1.52	1.15	9.18	5.68	3.67	63.75	75.23	81.25	83.22	0	-1.386	-2.31	2.31	7.2	7	No
28	Freehand	58.76	M	Mandible	Anterior	66	No	No		1.94	2.19	1.14	7.01	6.24	3.24	59.98	74.79	81.04	84.93	0	-0.882	-1.47	1.47	7.8	7.6	No
29	Freehand	48.99	F	Mandible	Anterior	84	No	No		1.51	2.92	1.31	6.61	4.93	3.01	60.55	79.43	78.91	78.38	0	-1.014	-1.69	1.69	7.4	7.2	No
30	Freehand	52.08	F	Maxilla	Posterior	81	No	No		2.25	2.65	1.44	9.26	4.76	3.69	57.37	72.88	81.75	75.2	0	-1.776	-2.96	2.96	8.6	8.4	No
31	Pilot-drilled	48.98	F	Mandible	Anterior	68	Perforation	No		0.75	1.23	0.85	4.61	5.11	2.43	59.31	76.61	76.05	81.83	0	-0.834	-1.39	1.39	8.6	8.4	No
32	Pilot-drilled	73.52	F	Mandible	Posterior	51	No	No		0.99	1.44	0.96	3.41	5.2	3.34	57.59	81.06	78.8	81.9	0	-0.978	-1.63	1.63	8.2	8	No
33	Pilot-drilled	54.87	F	Mandible	Anterior	74	No	No		1.16	1.34	0.66	5.1	4.83	3.55	59.1	68.14	81.41	84.54	0	-1.212	-2.02	2.02	8.6	8.4	No
34	Pilot-drilled	44.42	F	Mandible	Anterior	46	No	No		1.25	1.64	0.96	4.02	3.88	2.3	67.21	85.4	76.45	82.66	0	-1.08	-1.8	1.8	8.9	8.7	No
35	Pilot-drilled	63.23	M	Maxilla	Posterior	66	No	No		1.2	1.31	0.76	3.87	3.08	3.4	59.2	76.02	85.31	81.28	0	-0.954	-1.59	1.59	8.5	8.3	No
36	Pilot-drilled	42.79	F	Maxilla	Posterior	75	No	No		1.03	1.58	0.54	6.09	5.02	2.78	73.53	76.17	80.76	82.52	0	-1.032	-1.72	1.72	8.5	8.3	No
37	Pilot-drilled	57.09	F	Maxilla	Posterior	50	No	No		0.7	1.04	0.93	4.79	4.72	2.35	64.97	72.61	78.81	86.42	0	-1.764	-2.94	2.94	7.9	7.7	No
38	Pilot-drilled	35.4	F	Mandible	Posterior	54	No	No		1.19	1.59	0.7	3.1	6.46	2.85	63.74	69.77	78.52	78.62	0	-0.882	-1.47	1.47	8	7.8	No
39	Pilot-drilled	41.72	F	Mandible	Anterior	61	No	No		1.02	1.2	0.9	3.85	4.59	3.09	59.57	80.66	70.74	79.24	0	-0.972	-1.62	1.62	7.4	7.2	No
40	Pilot-drilled	56.97	F	Mandible	Anterior	55	No	No		0.75	1.3	0.78	3.44	4.88	2.89	65.8	76.65	85.26	81.41	0	-1.278	-2.13	2.13	9.9	9.7	No
41	Pilot-drilled	62.38	F	Maxilla	Posterior	44	No	No		0.75	1.47	0.75	3.49	3.87	2.99	60.7	72.08	86.74	75.33	0	-1.296	-2.16	2.16	7.5	7.3	No
42	Pilot-drilled	56.71	M	Maxilla	Posterior	61	No	No		0.86	1.47	0.41	2.59	6.01	3.34	63.49	64.03	79.97	79.49	0	-1.326	-2.21	2.21	8	7.8	No
43	Pilot-drilled	53.84	M	Mandible	Posterior	49	No	No		0.78	1.34	0.76	5.48	5.77	2.6	73.24	69.8	81.23	82.77	0	-1.128	-1.88	1.88	7.9	7.7	No
44	Pilot-drilled	51.99	M	Mandible	Posterior	65	No	No		1.26	1.35	0.7	3	3.71	2.75	62.62	72.04	71.88	85.54	0	-0.486	-0.81	0.81	9.2	9	No
45	Pilot-drilled	40.21	M	Maxilla	Anterior	51	No	No		0.99	1.31	0.76	3.17	4.54	3.24	67.6	77.99	77.43	89.83	0	-1.488	-2.48	2.48	8.3	8.1	No
46	Pilot-drilled	47.8	M	Maxilla	Posterior	75	No	No		1.16	1.86	0.68	4.4	3.15	3.41	60.19	69.56	70.73	78.66	0	-0.486	-0.81	0.81	9.5	9.3	No
47	Pilot-drilled	50.39	M	Maxilla	Posterior	52	No	No		1.21	1.28	0.74	4.01	4.37	2.63	62.86	74.58	79.04	80.64	0	-1.008	-1.68	1.68	8	7.8	No
48	Pilot-drilled	65.57	M	Mandible	Posterior	57	No	No		1.03	1.17	0.7	4.5	3.69	2.14	70.08	76.53	72.02	88.05	0	-0.63	-1.05	1.05	8.7	8.5	No
49	Pilot-drilled	58.44	F	Mandible	Anterior	68	No	No		1.44	1.69	1.13	3.23	5.16	2.83	60.49	74.4	83.15	83.21	0	-0.876	-1.46	1.46	7.8	7.6	No
50	Pilot-drilled	37.37	M	Maxilla	Posterior	48	No	No		1.26	1.46	1.14	3.19	3.47	2.28	70.25	77.04	80.58	83.67	0	-1.02	-1.7	1.7	10	9.8	No
51	Pilot-drilled	58.24	M	Maxilla	Anterior	62	No	No		0.75	1.22	0.28	3.47	4.23	3.47	65.83	77.95	84.15	82.56	0	-1.014	-1.69	1.69	7.6	7.4	No
52	Pilot-drilled	51.15	M	Mandible	Anterior	73	No	No		0.77	1.45	0.77	5.88	4.29	2.2	60.75	78.27	77.48	88.04	0	-1.05	-1.75	1.75	8.8	8.6	No
53	Pilot-drilled	48.23	M	Maxilla	Posterior	44	Perforation	No		1.29	1.23	0.52	4.49	4.3	2.69	65.53	71.49	86.36	81.52	0	-1.482	-2.47	2.47	9	8.8	No
54	Pilot-drilled	61.12	F	Mandible	Posterior	62	No	No		0.6	1.95	0.94	3.53	2.34	2.78	66.89	67.79	78.5	78.7	0	-1.062	-1.77	1.77	8.8	8.6	No
55	Pilot-drilled	65.31	F	Maxilla	Anterior	63	No	No		0.49	1.81	0.68	5.24	4.32	3.08	65.49	78.92	74.83	79.74	0	-0.81	-1.35	1.35	8.4	8.2	No
56	Pilot-drilled	64.31	F	Maxilla	Anterior	68	No	No		0.52	1.22	0.7	4.05	5.98	3.25	56.72	65.54	75.77	71.03	0	-1.248	-2.08	2.08	8.4	8.2	No
57	Pilot-drilled	46.61	M	Mandible	Posterior	48	No	No		0.86	1.59	0.49	3.86	4.28	2.36	60.09	67.04	81.47	85.16	0	-1.326	-2.21	2.21	8.5	8.3	No
58	Pilot-drilled	51.91	F	Mandible	Anterior	47	No	No		1.04	1.55	0.84	2.88	6.56	2.82	62.01	76.88	73.36	81.49	0	-0.456	-0.76	0.76	8.4	8.2	No
59	Pilot-drilled	58.31	M	Maxilla	Posterior	65	No	No		0.54	1.78	0.77	3.25	4.51	2.79	62.7	74.78	72.46	88.31	0	-1.116	-1.86	1.86	9.3	9.1	No
60	Pilot-drilled	64.76	M	Maxilla	Posterior	63	No	No		1.47	1.43	0.94	4.07	4.66	2.74	65.48	79.1	76.86	81.82	0	-1.152	-1.92	1.92	10	9.8	No
61	Fully guided	50.21	F	Mandible	Anterior	46	No	No		1.01	1.25	0.38	2.49	3.4	2.04	63.71	79.25	73.44	82.91	0	-0.246	-0.41	0.41	8.8	8.6	No
62	Fully guided	53.14	F	Mandible	Posterior	47	No	No		0.73	1.17	0.3	2.34	3.78	2.04	57.66	75.6	77.39	82.79	0	-0.546	-0.91	0.91	8.2	8	No
63	Fully guided	43.94	F	Maxilla	Posterior	41	No	No		0.81	0.55	0.28	0.98	3.3	2.23	64.52	85.77	83.64	81.74	0	-0.27	-0.45	0.45	9.1	8.9	No
64	Fully guided	43.04	F	Mandible	Posterior	46	No	No		0.55	1.04	0.55	2.04	3.62	2.65	65.44	80.75	86.52	87.13	0	-0.324	-0.54	0.54	10	9.8	No
65	Fully guided	63.13	F	Maxilla	Anterior	47	No	No		0.93	0.62	0.23	1.97	1.94	2.53	65.24	78.64	78.74	86.31	0	-0.27	-0.45	0.45	8.6	8.4	No
66	Fully guided	68.56	F	Maxilla	Posterior	41	No	No		0.68	0.89	0.19	1.96	4.67	1.58	67.32	80.01	84.6	86.09	0	-0.3	-0.5	0.5	10	9.8	No
67	Fully guided	54.28	M	Maxilla	Anterior	55	No	No		0.34	1.03	0.44	1.53	3.56	2.09	66.34	82.7	79.17	88.54	0	-0.102	-0.17	0.17	10	9.8	No
68	Fully guided	65.04	M	Mandible	Anterior	48	No	No		0.5	0.69	0.39	2.48	2.81	1.97	64.84	79.21	89.09	81.32	0	-0.042	-0.07	0.07	8.8	8.6	No
69	Fully guided	58.62	M	Maxilla	Posterior	38	No	No		0.4	1	0.35	1.6	3.02	2.73	62.72	85.52	81.95	81.45	0	-0.588	-0.98	0.98	9.6	9.4	No
70	Fully guided	48.55	M	Maxilla	Anterior	49	No	No		0.58	0.69	0.34	1.4	4.45	2.58	56.36	76.42	79.98	85.33	0	-0.15	-0.25	0.25	10	9.8	No
71	Fully guided	58.61	M	Maxilla	Anterior	39	No	No		0.99	0.91	0.33	2.11	4.31	1.86	64.72	80.54	79.02	83.71	0	-0.12	-0.2	0.2	8.9	8.7	No
72	Fully guided	70.38	F	Mandible	Posterior	50	No	No		0.58	0.86	0.46	2.38	3.43	2.35	63.83	87.18	87.76	85.37	0	0	0	0	9.1	8.9	No
73	Fully guided	54.64	F	Maxilla	Anterior	52	No	No		0.49	0.78	0.37	0.85	2.94	2.41	64.09	78.56	81.66	86.01	0	-0.186	-0.31	0.31	8.8	8.6	No
74	Fully guided	70.65	M	Mandible	Anterior	40	No	No		0.3	1.17	0.56	1.88	3.63	2.09	57.89	74.21	80.22	77.79	0	-0.06	-0.1	0.1	8.5	8.3	No
75	Fully guided	28.8	F	Mandible	Posterior	51	No	No		0.72	0.96	0.71	2.56	4.3	2.33	58.68	80.04	83.66	82.06	0	-0.594	-0.99	0.99	8.8	8.6	No
76	Fully guided	63.22	M	Maxilla	Posterior	47	No	No		0.57	0.71	0.24	2.1	3.55	2.55	67.21	84.85	76.54	78.53	0	-0.48	-0.8	0.8	8.3	8.1	No
77	Fully guided	55.87	F	Maxilla	Anterior	50	No	No		0.45	0.62	0.34	1.46	3.04	2.38	62.84	79.32	85.18	89.86	0	-0.174	-0.29	0.29	9.2	9	No
78	Fully guided	52.01	M	Mandible	Anterior	55	No	No		0.94	1.08	0.4	2.74	4.22	2.11	65.73	76.52	85.3	83.66	0	-0.708	-1.18	1.18	8.7	8.5	No
79	Fully guided	55.92	M	Maxilla	Anterior	44	No	Yes	8	0.62	0.73	0.55	2.27	4.03	1.82	63.11	77.69	84.56		0				9.4	9.2	Yes
80	Fully guided	35.12	M	Maxilla	Posterior	40	Perforation	No		0.39	0.86	0.31	1.31	4.45	2.14	63.12	71.94	86.81	88.77	0	-0.24	-0.4	0.4	8.1	7.9	No
81	Fully guided	52.8	F	Mandible	Posterior	40	No	No		0.79	1.28	0.26	2.28	3.43	2.51	66.75	75.84	82.7	85.58	0	0	0	0	9.4	9.2	No
82	Fully guided	58.57	M	Mandible	Posterior	40	No	No		0.47	0.8	0.34	1.57	3.31	1.78	60.94	79.47	79.11	81.38	0	-0.714	-1.19	1.19	9.8	9.6	No
83	Fully guided	69.78	F	Maxilla	Anterior	45	No	No		0.61	0.73	0.43	1.97	2.71	2.38	63.38	78.3	85.66	85.76	0	-0.048	-0.08	0.08	7.8	7.6	No
84	Fully guided	49.82	F	Mandible	Anterior	47	No	No		0.55	0.72	0.34	2.38	2.9	2.73	61.15	76.88	84.13	73.55	0	-0.006	-0.01	0.01	9.5	9.3	No
85	Fully guided	46.92	M	Mandible	Posterior	47	No	No		0.7	0.7	0.41	2.38	2.34	2.71	61.26	83.11	74.59	82.5	0	-0.486	-0.81	0.81	10	9.8	No
86	Fully guided	49.98	M	Maxilla	Posterior	50	No	No		0.27	1.01	0.33	2.29	3.95	2.17	61.76	73.81	76.28	87.98	0	-0.738	-1.23	1.23	8.4	8.2	No
87	Fully guided	64.15	F	Maxilla	Posterior	45	No	No		0.45	0.54	0.24	2.02	3.42	2.32	63.89	76.48	82.52	83.63	0	-0.552	-0.92	0.92	10	9.8	No
88	Fully guided	58.29	F	Maxilla	Posterior	54	No	No		0.65	0.72	0.46	1.17	3.77	2.53	61.09	80.36	81.49	79.18	0	-0.402	-0.67	0.67	9.5	9.3	No
89	Fully guided	49.7	M	Maxilla	Posterior	43	No	No		0.59	0.66	0.33	2.02	3.88	2.25	68.02	82.48	79.32	78.2	0	-0.408	-0.68	0.68	8.7	8.5	No
90	Fully guided	60.13	M	Maxilla	Anterior	55	No	No		0.43	0.82	0.5	1.71	3.55	2.18	59.42	76.64	86.9	86.86	0	-0.456	-0.76	0.76	9.2	9	No
